# Supplementary material for: Identification of Microorganisms from Several Surfaces by MALDI-TOF MS: P. aeruginosa Is Leading in Biofilm Formation
Source: Microorganisms. 2021 May 4;9(5):992. doi: 10.3390/microorganisms9050992 (PMC8147854; doi:10.3390/microorganisms9050992)
Supplement: Supplementary file 1 [file microorganisms-09-00992-s001.zip]

Archive with 1 entries (1 files):
- microorganisms-1204190-supplementary.pdf
